# Supplementary material for: Abnormal Micronutrient Intake Is Associated with the Risk of Periodontitis: A Dose–response Association Study Based on NHANES 2009–2014
Source: Nutrients. 2022 Jun 14;14(12):2466. doi: 10.3390/nu14122466 (PMC9230945; doi:10.3390/nu14122466)
Supplement: Supplementary file 1 [file nutrients-14-02466-s001.zip]

Archive with 10 entries (10 files):
- Figure S1.jpg
- Figure S2.jpg
- Figure S3.jpg
- Figure S4.jpg
- File S1.pdf
- Table S1.pdf
- Table S2.pdf
- Table S3.pdf
- Table S4.pdf
- Table S5.pdf
